# Supplementary material for: Unveiling the Antimycobacterial Potential of Novel 4-Alkoxyquinolines: Insights into Selectivity, Mechanism of Action, and In Vivo Exposure
Source: J Med Chem. 2024 Dec 4;67(24):21781–94. doi: 10.1021/acs.jmedchem.4c01302 (PMC11684019; doi:10.1021/acs.jmedchem.4c01302)
Supplement: Supplementary file 2 — jm4c01302_si_002.csv [file jm4c01302_si_002.csv]

Compound	Smiles
8a	COc3ccc2nc(C)cc(NCCCNc1ccccc1)c2c3
8b	COc3ccc2nc(C)cc(NCCCNc1ccc(F)cc1)c2c3
8c	COc3ccc2nc(C)cc(NCCCNc1ccc(F)cc1)c2c3
8d	COc3ccc2nc(C)cc(NCCCNc1ccc(Br)cc1)c2c3
8e	COc3ccc2nc(C)cc(NCCCNc1ccc(I)cc1)c2c3
8f	COc3ccc2nc(C)cc(NCCCNc1ccc(C(F)(F)F)cc1)c2c3
8g	COc3ccc2nc(C)cc(NCCCNc1ccc(OC(F)(F)F)cc1)c2c3
8h	COc3ccc2nc(C)cc(NCCCNc1ccc(C)cc1)c2c3
8i	CCc3ccc(NCCCNc1cc(C)nc2ccc(OC)cc12)cc3
8j	COc3ccc2nc(C)cc(NCCCNc1ccc(C(C)C)cc1)c2c3
8k	Cc3cc(NCCCNc1ccc(Cl)cc1)c2cc(Cl)ccc2n3
8l	Cc3cc(NCCCNc1ccc(Br)cc1)c2cc(Cl)ccc2n3
8m	Cc3cc(NCCCNc1ccc(OC(F)(F)F)cc1)c2cc(Cl)ccc2n3
8n	CCc3ccc(NCCCNc1cc(C)nc2ccc(Cl)cc12)cc3
8o	CCc3cc(NCCCNc1ccc(Cl)cc1)c2cc(Cl)ccc2n3
8p	CCc3cc(NCCCNc1ccc(Br)cc1)c2cc(Cl)ccc2n3
8q	CCc3ccc(NCCCNc1cc(CC)nc2ccc(Cl)cc12)cc3
8r	Cc3cc(NCCCNc1ccc(Cl)cc1)c2cc(Br)ccc2n3
8s	Cc3cc(NCCCNc1ccc(Br)cc1)c2cc(Br)ccc2n3
8t	CCc3ccc(NCCCNc1cc(C)nc2ccc(Br)cc12)cc3
8u	CCc3cc(NCCCNc1ccc(Cl)cc1)c2cc(Br)ccc2n3
8v	CCc3cc(NCCCNc1ccc(Br)cc1)c2cc(Br)ccc2n3
8w	CCc3ccc(NCCCNc1cc(CC)nc2ccc(Br)cc12)cc3
